# Supplementary material for: Data on new media use for agricultural training and research at Agricultural Services and Training Centre (ASTC)
Source: Data Brief. 2018 Dec 3;22:181–4. doi: 10.1016/j.dib.2018.11.031 (PMC6302137; doi:10.1016/j.dib.2018.11.031)
Supplement: Supplementary file 2 — Supplementary material [file mmc3.xlsx]

## Sheet: Sheet1
Age	Gender	Status	Qualification	Diffusion	Adoption	Materials	How
3	1	2	2	1	3	1	4
4	1	2	1	1	3	1	1
3	2	2	1	1	3	1	2
3	2	2	1	1	2	1	3
3	1	1	5	1	3	2	1
5	1	2	1	1	3	1	4
5	1	2	2	1	3	1	2
3	2	1	2	1	3	1	3
3	2	2	2	1	3	1	1
4	1	1	2	2	2	1	4
5	1	2	2	1	3	1	2
3	1	2	1	1	3	1	4
5	1	2	2	1	3	1	3
2	1	2	2	1	3	1	1
5	1	2	2	1	2	2	1
5	1	2	2	1	3	1	1
2	2	2	2	1	3	1	3
3	1	2	2	1	3	1	2
5	1	1	1	1	3	1	1
2	1	1	2	1	3	1	1
3	1	1	2	1	3	1	3
3	1	1	2	1	3	1	4
2	1	2	2	1	3	1	2
4	1	2	2	2	3	1	1
5	1	2	2	1	3	1	4
2	1	1	2	1	3	1	3
2	1	2	2	1	3	1	1
2	1	2	2	1	3	1	1
3	1	1	2	1	3	1	3
5	1	2	2	1	3	1	4
5	1	2	2	1	2	1	2
2	1	2	2	1	3	2	2
5	1	1	2	1	3	1	2
4	1	1	2	1	3	1	4
2	1	2	2	1	3	1	3
5	1	2	2	1	3	1	1
2	1	2	2	1	3	1	2
2	1	1	2	1	3	1	2
3	2	2	2	1	3	2	4
3	1	1	2	1	3	1	2
3	2	1	5	1	3	1	1
2	1	2	4	1	3	1	3
2	1	2	2	1	3	1	1
5	1	2	4	1	3	1	2
2	2	1	2	1	3	1	1
5	1	1	2	1	3	1	2
5	1	2	2	1	3	1	3
